# Supplementary material for: Large-scale endoplasmic reticulum membrane solidification spatially organises proteins under thermal or metabolic stress
Source: bioRxiv. 2026 Apr 12:2026.04.09.717431. Preprint. [Version 1] doi: 10.64898/2026.04.09.717431 (PMC13081923; doi:10.64898/2026.04.09.717431)
Supplement: Supplement 1 — Supplementary Video 1 Confocal time-lapse movie of COS-7 cells expressing mCitrine-CDC42-HVR cooled from 37°C to 20°C at 0.5°C/min. Scale bar: 10 μm. Time stamps indicate hh:mm (corresponding to Fig. 1e). Supplementary Video 2 Confocal time-lapse movie of COS-7 cells expressing mCitrine-CDC42-HVR which formed rods at 22°C before warming to 31°C at 0.25°C/min. Scale bar: 10 μm. Time stamps indicate hh:mm (corresponding to Fig. 1f). Supplementary Video 3 Confocal time-lapse movie of COS-7 cells expressing mCitrine-CDC42-HVR which formed rods at 22°C before warming to 31°C at 0.25°C/min. Scale bar: 10 μm. Time stamps indicate hh:mm (corresponding to Extended Data Fig. 1f). Supplementary Video 4 Confocal time-lapse movie of COS-7 cells expressing mCitrine-CDC42-HVR subjected to repetitive cooling and heating cycles between 18°C and 30°C. Scale bar: 10 μm. Time stamps indicate hh:mm (corresponding to Extended Data Fig. 1g). Supplementary Video 5 Confocal time-lapse movie of COS-7 cells expressing SEC61B-mEmerald (green) and mCherry-CDC42-HVR (magenta), instantaneously cooled to 21 °C, revealing colocalization of both proteins during rod formation and elongation. Time stamp indicates time after cooling to 21°C. Magnified views reveal intensity steps along the rod (corresponding to Extended Data Fig. 3c). Note the stalled sheet-rod intermediate (corresponding to Extended Data Fig. 5d) in the lower right, followed by a sheet-to-rod transition (corresponding to Fig. 4e and Supplementary Video11). Scale bar: 10 μm. Supplementary Video 6 Confocal time-lapse movie of COS-7 cells expressing SEC61B-mEm and mCherry-CDC42-HVR, cooled to 21°C, showing small peripheral rods connected to the ER network. Supplementary Video 7 Deconvolved 3D super-resolution image of a COS7 cell expressing JF646-labelled SEC61B-Halo, cooled to 21°C, highlighting rod morphology and connection to surrounding ER (corresponding to Fig. 1i). Supplementary Video 8 Serial-section electron tomography of a rod c [file media-1.zip]

Archive with 16 entries (15 files):
- Supplementary Videos/
- Supplementary Videos/Supplementary Video1.avi
- Supplementary Videos/Supplementary Video10.avi
- Supplementary Videos/Supplementary Video11.avi
- Supplementary Videos/Supplementary Video12.mp4
- Supplementary Videos/Supplementary Video13.mov
- Supplementary Videos/Supplementary Video14.mov
- Supplementary Videos/Supplementary Video15.mov
- Supplementary Videos/Supplementary Video2.avi
- Supplementary Videos/Supplementary Video3.avi
- Supplementary Videos/Supplementary Video4.avi
- Supplementary Videos/Supplementary Video5.avi
- Supplementary Videos/Supplementary Video6.avi
- Supplementary Videos/Supplementary Video7.mp4
- Supplementary Videos/Supplementary Video8.avi
- Supplementary Videos/Supplementary Video9.mp4
